# Supplementary material for: Predicting gene expression state and prioritizing putative enhancers using 5hmC signal
Source: Genome Biol. 2024 Jun 3;25:142. doi: 10.1186/s13059-024-03273-z (PMC11145787; doi:10.1186/s13059-024-03273-z)
Supplement: Supplementary file 2 — Additional file 2: Table S1-S11. Supplementary Tables with their descriptions and captions. [file 13059_2024_3273_MOESM2_ESM.xlsx]

## Sheet: Table S1
Table S1: Publication and GEO/project information of 5hmC Enricment downloaded data.
GEO/Project	Sequencing	PubmedID	Citation
	Technique
PRJEB2462	hMeDIPSeq	21460836	Ficz et al. 2011
GSE28682	CMSSeq	21552279	Pastor et al. 2011
GSE28682	GLIBSeq	21552279	Pastor et al. 2011
GSE44566	GLIBSeq	23987249	Neri et al. 2013
GSE49191	CMSSeq	24270360	Jeong et al. 2013
GSE50201	CMSSeq	24474761	Huang et al. 2014
GSE46202	hMeSealSeq	24672749	Zhu et al. 2014
GSE47894	hMeSealSeq	24757056	Leung et al. 2014
GSE59121	CMSIP	25071199	Tsagaratou et al. 2014
GSE59213	CMSIP	25071199	Tsagaratou et al. 2014
GSE59718	hMeSealSeq	26239807	Delatte et al. 2015
GSE73611	hMeSealSeq	26586431	Zhao et al. 2015
GSE77845	GLIBSeq	27160912	Montagner et al. 2016
GSE77967	hMeSeal	27477909	Han et al. 2016
GSE66847	hMeDIPSeq	27489048	Greco et al. 2016
GSE66834	CMSIP	27869820	Tsagaratou et al. 2017
E-MTAB-5167	hMeDIPSeq	28125731	Lin et al. 2017
GSE74390	hMeSealSeq	28440315	Pan et al. 2017
GSE98964	hMeDIPSeq	28813659	Pan et al. 2017
GSE42880	hMeDIPSeq	28847947	Mellén et al. 2017
GSE81222	hMeDIPSeq	29020633	Kweon et al. 2017
GSE100073	hMeSealSeq	29290626	Li et al. 2018
GSE95720	hMeDIPSeq	29482634	Coluccio et al. 2018
GSE104828	hMeSealSeq	29908294	Chu et al. 2018
GSE100957	CMSSeq	30001199	Gu et al. 2018
GSE117919	hMeDIP	30220521	Sardina et al. 2018
GSE111700	hMeDIPSeq	30274972	Dominguez et al. 2018
GSE109540	hMeSealSeq	30325306	Hrit et al. 2018
GSE119500	hMeSealSeq	30325306	Hrit et al. 2018
GSE47966	CMSIP	23828890	Lister et al. 2013
GSE116208	CMSIP	31028100	Lio et al. 2019
GSE119077	hMeSeal	31583744	Tran et al. 2019
GSE131442	hMeSealSeq	31862843	Raab et al. 2019
GSE113694	CMSIP	34288360	Yue et al. 2021

## Sheet: Table S2
Table S2: Publication and GEO/project information of 5hmC Input downloaded data.
GEO/Project	Sequencing	PubmedID	Citation
	Technique
GSE28682	CMSSeq	21552279	Pastor et al. 2011
GSE28682	GLIBSeq	21552279	Pastor et al. 2011
GSE49191	CMSSeq	24270360	Jeong et al. 2013
GSE50201	CMSSeq	24474761	Huang et al. 2014
GSE59121	CMSIP	25071199	Tsagaratou et al. 2014
GSE59213	CMSIP	25071199	Tsagaratou et al. 2014
GSE77967	hMeSeal	27477909	Han et al. 2016
GSE66847	hMeDIPSeq	27489048	Greco et al. 2016
GSE66834	CMSIP	27869820	Tsagaratou et al. 2017
E-MTAB-5167	hMeDIPSeq	28125731	Lin et al. 2017
GSE42880	hMeDIPSeq	28847947	Mellén et al. 2017
GSE81222	hMeDIPSeq	29020633	Kweon et al. 2017
GSE95720	hMeDIPSeq	29482634	Coluccio et al. 2018
GSE100957	CMSSeq	30001199	Gu et al. 2018
GSE111700	hMeDIPSeq	30274972	Dominguez et al. 2018
GSE47966	CMSIP	23828890	Lister et al. 2013
GSE116208	CMSIP	31028100	Lio et al. 2019
GSE119077	hMeSeal	31583744	Tran et al. 2019
GSE131442	hMeSealSeq	31862843	Raab et al. 2019
GSE113694	CMSIP	34288360	Yue et al. 2021

## Sheet: Table S3
Table S3: Publication and GEO/project information of RNA-seq downloaded data.
GEO/Project	Sequencing	PubmedID	Citation
	Technique
PRJNA30467	RNASeq	18516045	Mortazavi et al. 2018
PRJEB2462	RNASeq	21460836	Ficz et al. 2011
GSE20898	RNASeq	21867929	Wei et al. 2011
GSE30578	RNASeq	22379031	Kirigin et al. 2012
GSE31234	RNASeq	22500808	Zhang et al. 2012
GSE31235	RNASeq	22500808	Zhang et al. 2012
GSE44566	RNASeq	23987249	Neri et al. 2013
GSE49191	RNASeq	24270360	Jeong et al. 2013
GSE50201	RNASeq	24474761	Huang et al. 2014
GSE47894	RNASeq	24757056	Leung et al. 2014
GSE59121	RNASeq	25071199	Tsagaratou et al. 2014
GSE59213	RNASeq	25071199	Tsagaratou et al. 2014
GSE60101	RNASeq	25103404	Lara-Astiaso et al. 2014
GSE73611	RNASeq	26586431	Zhao et al. 2015
GSE72628	RNASeq	26607761	An et al. 2015
GSE77845	RNASeq	27160912	Montagner et al. 2016
GSE77967	RNASeq	27477909	Han et al. 2016
GSE66847	RNASeq	27489048	Greco et al. 2016
GSE66834	RNASeq	27869820	Tsagaratou et al. 2017
GSE71513	RNASeq	27941798	Mathur et al. 2016
E-MTAB-5167	RNASeq	28125731	Lin et al. 2017
GSE98964	RNASeq	28813659	Pan et al. 2017
GSE42880	RNASeq	28847947	Mellén et al. 2017
GSE81222	RNASeq	29020633	Kweon et al. 2017
GSE100073	RNASeq	29290626	Li et al. 2018
GSE95720	RNASeq	29482634	Coluccio et al. 2018
GSE104828	RNASeq	29908294	Chu et al. 2018
GSE100957	RNASeq	30001199	Gu et al. 2018
GSE115714	RNASeq	30212902	Lloret-Llinares et al. 2018
GSE111700	RNASeq	30274972	Dominguez et al. 2018
GSE109540	RNASeq	30325306	Hrit et al. 2018
GSE119500	RNASeq	30325306	Hrit et al. 2018
GSE47966	RNASeq	23828890	Lister et al. 2013
GSE116208	RNASeq	31028100	Lio et al. 2019
GSE130898	RNASeq	31371437	Welte et al. 2019
GSE127933	RNASeq	31519808	Vanheer et al. 2019
GSE119077	RNASeq	31583744	Tran et al. 2019
GSE131442	RNASeq	31862843	Raab et al. 2019
GSE113694	RNASeq	34288360	Yue et al. 2021
GSE59213	RNASeq	25071199	Tsagaratou et al. 2014
GSE60101	RNASeq	25103404	Lara-Astiaso et al. 2014

## Sheet: Table S4
Table S4: Associated PMID study of 5hmC, input and expression profile per sample.
		Pubmed ID Project for
SampleName	Replicates	5hmC	Input	Expression
129s4_mESC	1-2	30001199	30001199	30001199
129s4_mESC	3-4	29482634	29482634	29482634
129s4_mESC	5	29020633	29020633	29020633
Bcell_Activated_24	1-2	31028100	31028100	31028100
Bcell_Activated_48	1-2	31028100	31028100	31028100
Bcell_Activated_72	1-2	31028100	31028100	31028100
Bcell_Resting	1-2	31028100	31028100	31028100
Bergmann_Glia	1-2	28847947	28847947	28847947
CD4_Naive_Tcell	1-2	25071199	25071199	25071199
CD4_SinglePositive_Tcell	1-2	25071199	25071199	22379031
CD8_Naive_Tcell	1-2	25071199	25071199	25071199
CD8_SinglePositive_Tcell	1-2	25071199	25071199	27869820
Cardiomyocites_Adult	1-2	27489048	27489048	27489048
Cardiomyocites_E14.5	1-2	27489048	27489048	27489048
Cardiomyocites_E14.5_shControl	1-2	27489048	27489048	27489048
Cardiomyocites_Neonatal	1-2	27489048	27489048	27489048
Cardiomyocites_TAC	1-2	27489048	27489048	27489048
Colon_Epithelia	1-2	26239807	31862843	27941798
DoublePositive_Tcell	1-2	25071199	25071199	22500808
E13_Frontal_Cortex	1	23828890	23828890	23828890
E14_Embryonic_Bodies	1-2	21460836	29020633	30212902
E14_mESC	1-3	21460836	29020633	30212902
E14_mESC_shGFP	1	23987249	27477909	23987249
Female_Cerebellum	1	28125731	28125731	28125731
Female_Cortex	1	28125731	28125731	28125731
Female_Hippocampus	1	28125731	28125731	28125731
Female_Hypothalamus	1	28125731	28125731	28125731
Female_Liver	1	28125731	28125731	28125731
Female_Thalamus	1	28125731	28125731	28125731
Germinal_Center_B	1-2	30274972	30274972	30274972
Granule_Cells	1-2	28847947	28847947	28847947
Common_Myeloyd_Prog	1-3	27477909	27477909	25103404
Granulocyte_Monocyte_Prog	1-3	27477909	27477909	25103404
Hematopo_LSK	1-3	27477909	27477909	26607761
Megakaryo_Erythr_Prog	1-3	27477909	27477909	25103404
Hematopoietic_Stem_Cells	1	24270360	24270360	24270360
Intestinal_Epithelial_Sox_High	1-3	31862843	31862843	31862843
Intestinal_Epithelial_Sox_Low	1-3	31862843	31862843	31862843
Intestinal_Epithelial_Sox_Negative	1-3	31862843	31862843	31862843
Intestinal_Epithelial_Sox_Sublow	1-3	31862843	31862843	31862843
J1_mESC	1-2	21460836	29020633	21460836
LF2_mESC	1-2	30325306	29020633	30325306
Leukemia_GMP	1-5	27477909	27477909	27477909
Leukemia_Multipotent_Prog	1-5	27477909	27477909	27477909
Liver	1	23987249	28125731	28125731
MEF	1-2	30220521	27477909	31519808
MEF	3-4	23987249	27489048	31519808
MEF	5	21460836	27489048	31519808
Macrophages	1-2	29908294	24270360	29908294
Macrophages	3-4	28813659	24270360	28813659
Male_Cerebellum	1	28125731	28125731	28125731
Male_Cortex	1	28125731	28125731	28125731
Male_Hippocampus	1	28125731	28125731	28125731
Male_Hypothalamus	1	28125731	28125731	28125731
Male_Liver	1	28125731	28125731	28125731
Male_Thalamus	1	28125731	28125731	28125731
Mast_Cells_BMMC	1	27160912	27477909	27160912
Mesenchymal_Stem-Progenitors	1-2	29290626	27489048	29290626
Myeloid_Progenitors	1-2	26586431	27477909	26586431
Myeloid_Progenitors	3-4	28440315	27477909	26586431
Naive_T_Cell	1-2	34288360	34288360	34288360
P70_10weeks_Frontal_Cortex	1	23828890	23828890	23828890
Purkinje_Cells	1-2	28847947	28847947	28847947
Regulatory_T_Cell	1-2	34288360	34288360	34288360
Th1	1-2	25071199	25071199	21867929
V6.5_mESC_00h_wAA_2i	1	31583744	31583744	31583744
V6.5_mESC_12h_wAA_2i	1	31583744	31583744	31583744
V6.5_mESC_72h_wAA_2i	1	31583744	31583744	31583744
V6.5_mESC	1-3	24474761	24474761	24474761
V6.5_mESC	4-6	21552279	21552279	24474761
V6.5_mESC	7-12	27477909	27477909	31371437
WholeBrain	1	23987249	23828890	ENCODE
iNK_T_Cell	1-2	27869820	27869820	27869820
mESC_UnspecifiedBackground	1	24757056	24474761	24757056
pre_iPSC_Day00_wDMSO	1-3	31583744	31583744	31583744
pre_iPSC_Day02_wAA_2i	1-3	31583744	31583744	31583744
pre_iPSC_Day10_wAA_2i	1-3	31583744	31583744	31583744

## Sheet: Table S5
Table S5: Calculated AUC scores per Model (as referred in the manuscript) for each sample‘s test dataset.
Samples	Models Trained and tested on one sample				Multi-sample Models
	LRg	RFo	SVM	FCDNN	Combined Model	10 Samples Excluded
Bcell_Activated_24_Rep1	0.889	0.843	0.82	0.917	0.9092
Bcell_Activated_48_Rep1	0.899	0.847	0.831	0.921	0.9211
Bcell_Activated_72_Rep1	0.885	0.822	0.813	0.93	0.9183
Bcell_Resting_Rep1	0.903	0.838	0.832	0.918	0.9157
Bergmann_Glia_Rep2	0.828	0.782	0.762	0.856	0.8823
Cardiomyocites_Adult_Rep1	0.795	0.719	0.732	0.837	0.8404
Cardiomyocites_TAC_Rep2	0.767	0.698	0.702	0.813	0.8079
CD4_Naive_Tcell_Rep2	0.926	0.855	0.851	0.942	0.9433
CD4_SinglePositive_Tcell_Rep1	0.901	0.835	0.832	0.924	0.9158	0.8465
CD8_Naive_Tcell_Rep2	0.931	0.858	0.854	0.945	0.9433
CD8_SinglePositive_Tcell_Rep2	0.919	0.856	0.855	0.943	0.9475
Colon_Epithelia_Rep2	0.906	0.823	0.831	0.905	0.9327
DoublePositive_Tcell_Rep2	0.882	0.818	0.806	0.903	0.8875
E13_Frontal_Cortex_Rep1	0.81	0.783	0.743	0.865	0.8525	0.9236
E14_mESC_Rep3	0.807	0.779	0.737	0.851	0.862	0.8245
Female_Cerebellum_Rep1	0.834	0.779	0.753	0.879	0.888
Female_Cortex_Rep1	0.85	0.799	0.788	0.859	0.8909
Female_Hippocampus_Rep1	0.837	0.79	0.774	0.87	0.9045
Female_Hypothalamus_Rep1	0.849	0.799	0.778	0.895	0.9049
Female_Thalamus_Rep1	0.848	0.799	0.799	0.882	0.8995
Granule_Cells_Rep1	0.864	0.807	0.786	0.895	0.9168
Hematopo_CommonMyeloydProgenitor_Rep1	0.851	0.79	0.785	0.904	0.9031
Hematopo_Granulocyte_Monocyte_Progenitor_Rep1	0.826	0.785	0.753	0.894	0.8987
Hematopoietic_Stem_Cells_Rep1	0.847	0.791	0.772	0.866	0.8734	0.8316
Hematopo_LSK_Rep1	0.839	0.789	0.783	0.883	0.8972
Hematopo_Megakaryocitic_Erythroyd_Progenitor_Rep1	0.846	0.789	0.76	0.904	0.9123
iNK_T_Cell_Rep2	0.919	0.855	0.837	0.938	0.9513	0.8693
Intestinal_Epithelial_Sox_High_Rep3	0.878	0.804	0.796	0.897	0.9213
Leukemia_Granulocyte_Monocyte_Progenitor_Rep5	0.833	0.752	0.75	0.88	0.8811
Leukemia_Multipotent_Progenitors_Rep2	0.824	0.755	0.755	0.864	0.8898
Liver_Rep1	0.889	0.806	0.811	0.91	0.9125
Male_Cerebellum_Rep1	0.853	0.783	0.774	0.882	0.9088
Male_Cortex_Rep1	0.838	0.786	0.766	0.881	0.8861
Male_Hippocampus_Rep1	0.808	0.759	0.734	0.858	0.8714
Male_Hypothalamus_Rep1	0.849	0.805	0.79	0.896	0.8995
Male_Thalamus_Rep1	0.843	0.801	0.79	0.89	0.8999
MEF_Rep3	0.793	0.736	0.725	0.795	0.8276	0.8409
Myeloid_Progenitors_Rep1	0.838	0.784	0.761	0.879	0.8972
Naive_T_Cell_Rep2	0.91	0.846	0.832	0.944	0.9392	0.8629
P70_10weeks_Frontal_Cortex_Rep1	0.858	0.819	0.799	0.884	0.9087
pre_iPSC_Day00_wDMSO_Rep1	0.82	0.762	0.754	0.84	0.8625
pre_iPSC_Day02_wAA_2i_Rep1	0.863	0.813	0.803	0.903	0.9022
pre_iPSC_Day10_wAA_2i_Rep2	0.87	0.808	0.803	0.886	0.8861
Purkinje_Cells_Rep1	0.859	0.814	0.789	0.887	0.9065
Regulatory_T_Cell_Rep2	0.916	0.845	0.835	0.937	0.9417	0.8904
Th2_Rep1	0.767	0.696	0.695	0.755	0.7304
V6.5_mESC_12h_wAA_2i_Rep1	0.853	0.809	0.793	0.883	0.8859
V6.5_mESC_Rep10	0.849	0.818	0.779	0.868	0.869	0.8446
WholeBrain_Rep1	0.835	0.799	0.789	0.873	0.845	0.8198

## Sheet: Table S6
Table S6: Calculated F1 scores per Model (as referred in the manuscript) for each sample‘s test dataset.
Samples	FCDNN	Combined Model	10 Samples Excluded
Bcell_Activated_24_Rep1	0.823	0.7911
Bcell_Activated_48_Rep1	0.8411	0.8328
Bcell_Activated_72_Rep1	0.8244	0.8245
Bcell_Resting_Rep1	0.8248	0.8048
Bergmann_Glia_Rep2	0.7888	0.8133
Cardiomyocites_Adult_Rep1	0.7449	0.7459
Cardiomyocites_TAC_Rep2	0.7071	0.69
CD4_Naive_Tcell_Rep2	0.8569	0.8631
CD4_SinglePositive_Tcell_Rep1	0.8237	0.8115	0.747
CD8_Naive_Tcell_Rep2	0.8571	0.8764
CD8_SinglePositive_Tcell_Rep2	0.8526	0.8309
Colon_Epithelia_Rep2	0.8339	0.8553
DoublePositive_Tcell_Rep2	0.8017	0.7226
E13_Frontal_Cortex_Rep1	0.7722	0.7245	0.8363
E14_mESC_Rep3	0.7676	0.7706	0.7207
Female_Cerebellum_Rep1	0.7493	0.806
Female_Cortex_Rep1	0.7972	0.8141
Female_Hippocampus_Rep1	0.7881	0.8213
Female_Hypothalamus_Rep1	0.7933	0.8237
Female_Thalamus_Rep1	0.8	0.8242
Granule_Cells_Rep1	0.7997	0.8375
Hematopo_CommonMyeloydProgenitor_Rep1	0.7835	0.8204
Hematopo_Granulocyte_Monocyte_Progenitor_Rep1	0.778	0.7948
Hematopoietic_Stem_Cells_Rep1	0.7818	0.7818	0.7675
Hematopo_LSK_Rep1	0.774	0.8198
Hematopo_Megakaryocitic_Erythroyd_Progenitor_Rep1	0.7775	0.8169
iNK_T_Cell_Rep2	0.8497	0.8613	0.786
Intestinal_Epithelial_Sox_High_Rep3	0.8145	0.8486
Leukemia_Granulocyte_Monocyte_Progenitor_Rep5	0.7456	0.7767
Leukemia_Multipotent_Progenitors_Rep2	0.7746	0.7739
Liver_Rep1	0.8221	0.8147
Male_Cerebellum_Rep1	0.7868	0.835
Male_Cortex_Rep1	0.7772	0.8046
Male_Hippocampus_Rep1	0.753	0.8006
Male_Hypothalamus_Rep1	0.8077	0.8257
Male_Thalamus_Rep1	0.7969	0.8224
MEF_Rep3	0.7335	0.7029	0.7497
Myeloid_Progenitors_Rep1	0.76	0.8099
Naive_T_Cell_Rep2	0.8394	0.8635	0.8071
P70_10weeks_Frontal_Cortex_Rep1	0.8096	0.837
pre_iPSC_Day00_wDMSO_Rep1	0.7705	0.7361
pre_iPSC_Day02_wAA_2i_Rep1	0.8037	0.8427
pre_iPSC_Day10_wAA_2i_Rep2	0.7949	0.8185
Purkinje_Cells_Rep1	0.8067	0.8379
Regulatory_T_Cell_Rep2	0.838	0.8626	0.8238
Th2_Rep1	0.6571	0.5786
V6.5_mESC_12h_wAA_2i_Rep1	0.7927	0.8185
V6.5_mESC_Rep10	0.7897	0.7919	0.7831
WholeBrain_Rep1	0.7955	0.7547	0.7318

## Sheet: Table S7
Table S7: Samples used in this study and their valid interactions.
Valid Interactions	Cell Type	Matched 5hmC	Used Individually	Used in averaged HiC	GEO	Citation
1314772344	Resting B	X	X	X	GSE82144	Vian et al. 2018
1060738232	(72h) Activated B	X	X	X	GSE82144	Vian et al. 2018
433592619	Effector CD8T			X	GSE158375	Lu et al. 2021
248466091	Naïve CD4T	X	X	X	GSE158375	Lu et al. 2021
225882913	Exhausted CD8T			X	GSE158375	Lu et al. 2021
213565710	Naïve CD8T	X	X	X	GSE158375	Lu et al. 2021
183924654	LSK			X	GSE99151	Johanson et al. 2018
169355943	DP	X	X		GSE182995	Feng et al. 2021
68556096	Th2	X	X		GSE66343	Ren et al. 2017

## Sheet: TableS8
Table S8: Set of nodes found among resting and activated B cell samples.
		Present in
GeneName/NodeID	Coordinates	Resting	Activated
94953	6:122290000-122300000		X
94963	6:122390000-122400000		X
94969	6:122450000-122460000	X
Rimklb	6:122480000-122490000		X
94973	6:122490000-122500000	X	X
94974	6:122500000-122510000	X	X
Mfap5	6:122510000-122520000		X
94976	6:122520000-122530000	X	X
94977	6:122530000-122540000	X	X
94978	6:122540000-122550000	X	X
Aicda	6:122550000-122560000	X	X
94982	6:122580000-122590000	X
Apobec1	6:122600000-122610000		X
Gdf3	6:122610000-122620000	X
Dppa3	6:122620000-122630000	X
94989	6:122650000-122660000	X

## Sheet: Table S9
Table S9: Data downloaded for the integrative analysis of B cell’s Aicda gene.
Assay	Antibody	Sample Name	GEO	Citation
ATAC-seq	—	Resting B	GSE116208	Lio et al. 2019
ATAC-seq	—	Activated B	GSE116208	Lio et al. 2019
ChIP-seq	H3K27ac	Resting B	GSE116208	Lio et al. 2019
ChIP-seq	H3K27ac	Activated B	GSE116208	Lio et al. 2019

## Sheet: Table S10
Table S10: Th2 unique interactions across our T cell lineage data.
Set of interactions found among T cells		Present in
GeneName/NodeID	Coordinates	DP	CD4 T Naive	CD8T Naive	Th2
154414	11:52800000-52810000			X
154442	11:53080000-53090000	X
154467	11:53330000-53340000	X
154475	11:53410000-53420000	X
154480	11:53460000-53470000		X	X
154481	11:53470000-53480000	X	X	X
Sowaha	11:53480000-53490000	X		X
154483	11:53490000-53500000		X	X
154485	11:53520000-53530000		X
154487	11:53530000-53540000	X		X
154488	11:53540000-53550000			X
154489	11:53550000-53560000		X	X
Kif3a	11:53560000-53570000			X
154492	11:53580000-53590000				X
154493	11:53590000-53600000				X
154494	11:53600000-53610000	X	X		X
Il4	11:53610000-53620000	-	-	-	-
154496	11:53620000-53630000		X	X	X
Il13	11:53630000-53640000			X	X
154499	11:53650000-53660000		X		X
154500	11:53660000-53670000				X
154501	11:53670000-53680000				X
154518	11:53840000-53850000				X
154526	11:53920000-53930000	X
154529	11:53950000-53960000			X
154537	11:54030000-54040000				X
154569	11:54340000-54350000		X
154598	11:54640000-54650000	X
154658	11:55240000-55250000			X
154667	11:55320000-55330000		X
155836	11:67010000-67020000		X
157501	11:83670000-83680000	X
158046	11:89120000-89130000	X
160526	11:113910000-113920000		X
160589	11:114550000-114560000			X

[truncated: 1 more sheets: Table S11]
